# Supplementary material for: Chemical Characterization and Temporal Variability of Pasta Condiment By-Products for Sustainable Waste Management
Source: Foods. 2024 Sep 23;13(18):3018. doi: 10.3390/foods13183018 (PMC11431017; doi:10.3390/foods13183018)
Supplement: Supplementary file 1 [file foods-13-03018-s001.zip]

Archive with 1 entries (1 files):
- foods-3202895-supplementary.pdf
